# Supplementary material for: A Prospective, Real-World, Multinational Study of Naloxegol for Patients with Cancer Pain Diagnosed with Opioid-Induced Constipation—The NACASY Study
Source: Cancers (Basel). 2022 Feb 23;14(5):1128. doi: 10.3390/cancers14051128 (PMC8909554; doi:10.3390/cancers14051128)
Supplement: Supplementary file 1 [file cancers-14-01128-s001.zip]

Archive with 1 entries (1 files):
- cancers-1598550-supplementary.pdf
